# Supplementary material for: Nitrites in Meat Products in Serbia: Harmful or Safe?
Source: Foods. 2025 Feb 3;14(3):489. doi: 10.3390/foods14030489 (PMC11816862; doi:10.3390/foods14030489)
Supplement: Supplementary file 1 [file foods-14-00489-s001.zip]

Archive with 1 entries (1 files):
- foods-3424745-supplementary.pdf
